# Supplementary material for: Vitamin D Supplementation during Intensive Care Unit Stay Is Associated with Improved Outcomes in Critically Ill Patients with Sepsis: A Cohort Study
Source: Nutrients. 2023 Jun 28;15(13):2924. doi: 10.3390/nu15132924 (PMC10346786; doi:10.3390/nu15132924)
Supplement: Supplementary file 1 [file nutrients-15-02924-s001.zip]

Archive with 1 entries (1 files):
- nutrients-2433713-supplementary.pdf
